# Supplementary material for: A Novel Deep Learning Model as a Donor–Recipient Matching Tool to Predict Survival after Liver Transplantation
Source: J Clin Med. 2022 Oct 29;11(21):6422. doi: 10.3390/jcm11216422 (PMC9655123; doi:10.3390/jcm11216422)
Supplement: Supplementary file 1 [file jcm-11-06422-s001.zip]

Archive with 1 entries (1 files):
- jcm-1949889-supplementary.pdf
